# Supplementary material for: Modulation of Bifidobacterium by HD5 during weaning is associated with high abundance in later life
Source: Commun Med (Lond). 2025 Jul 1;5:250. doi: 10.1038/s43856-025-00977-6 (PMC12219304; doi:10.1038/s43856-025-00977-6)
Supplement: Supplementary file 3 — Supplementary Data 1 [file 43856_2025_977_MOESM3_ESM.xlsx]

## Sheet: Table 1
Participants ID	Sex	Weight at 3-5 d	Height at 3-5 d	BMI at 3-5 d	HC at 3-5 d	CC at 3-5 d	Weight at 1 m	Height at 1 m	BMI at 1 m	HC at 1 m	CC at 1 m	Weight at 4-5 m	Height at 4-5 m	BMI at 4-5 m	HC at 4-5 m	CC at 4-5 m	Weight at 8-9 m	Height at 8-9 m	BMI at 8-9 m	HC at 8-9 m	CC at 8-9 m	Weight at 1.5 y	Height at 1.5 y	BMI at 1.5 y	HC at 1.5 y	CC at 1.5 y	Weight at 3 y	Height at 3 y	BMI at 3y	HC at 3 y
Child 1	male	3.218	47.5	14.2626	34	32.5	4.026	54	13.8066	36.6	35						9.556	70.9	19.0101	46	51	11.4	82.5	16.7493	47	48.5	15.2	94.8	16.9132	50
Child 2	male						4.242	55	14.0231	35.5	36											8.6	75.2	15.2077	47	46	11.8	87.8	15.3071	49.5
Child 3	male																					11.5	83.4	16.5335	48	51	14.5	94.9	16.1004	49.5
Child 4	male	3.608	49	15.0271	35	32.5	5.22	51.5	19.6814	37	38	8.35	62.3	21.5135	42	45.5	9.133	67.2	20.2244	44.3	45.8	10.7	78.8	17.2318	46.5	47	13.9	90.2	17.0845	49
Child 5	female	2.944	49	12.2616	34	30	4.132	55	13.6595	37.4	35	7.082	65.8	16.357	42.5	41	8.213	69.7	16.9058	43	46	10.4	81.8	15.5427	46	46	12.3	93.4	14.0997	48.5
Child 6	male	3.648	50	14.592	35	33	5.264	56	16.7857	38	38	8.511	65	20.1444	44	45	9.642	71.9	18.6513	44.8	50	11.7	84	16.5816	47	49.5	18.8	100.3	18.6877	51.5
Child 7	male	3.094	51	11.8954	34	31	4.712	56	15.0255	38	36	7.568	64.4	18.2478	43	43.7											14.7	92.8	17.0695	51
Child 8	female	3.262	49	13.586	34.5	34	4.384	51	16.8551	36	36	7.158	60.3	19.686	40	40	8.177	65	19.3538	41	43	9.9	76.5	16.9166	44	45	12.1	87.8	15.6963	46.5
Child 9	male	3.396	50	13.584	34	34	4.068	57	12.5208	36.4	36	8.553	68.8	18.0693	43	45.5	11.092	74.6	19.9311	44	48	15	87	19.8177	49.5	52	19.7	103.3	18.4614	51.5
Child 10	male											6.567	63.8	16.1334	41.3	42.2											12.5	91.2	15.0287	49
Child 11	male	3.446	50	13.784	34	34											7.947	67.9	17.2371	45.3	45	9.9	78.6	16.0247	48	46	13	91	15.6986	50.5
Child 12	female	2.782	48	12.0747	33.5	30.5											7.273	66.5	16.4464	43.5	42	10.3	77.4	17.1931	45	47	13.6	90.6	16.5685	48.5
Child 13	female	2.69	46	12.7127	31.5	30											7.368	67.4	16.2192	41.8	42.4						12.8	87.1	16.8723	47
Child 14	male	2.998	47.5	13.2875	34	31.5						6.857	65.3	16.0808	42	42.5	7.438	69.1	15.5776	43.5	44	9.5	78.3	15.4953	45	47	12.6	92.4	14.758	49
Child 15	female																					10	81.7	14.9815	46	44	13.7	95.7	14.9588	48.5
Child 16	female	3.082	49	12.8363	33	31	4.07	56	12.9783	35.2	35	7.406	66.8	16.597	40.9	43.4	8.515	72.5	16.1998	43	45	10.9	82.5	16.0147	46	46.5	15.6	97.7	16.3431	50.5
Child 17	male	3.268	50	13.072	34.5	32						8.809	65.7	20.4078	45	45.5	10.177	71.7	19.7962	46.6	45.5	11.8	80.5	18.2092	48	48	15.5	95.2	17.1024	50.5
Child 18	male	3.158	51	12.1415	31.5	32	4.934	56	15.7334	37	37	8.071	67.2	17.8726	43.2	46	9.585	70.9	19.0678	44	44.5	11.5	83.8	16.3761	47	47.5	14.1	94.4	15.8225	50
Child 19	female																8.458	68.7	17.9207	43.5	43.5	10.5	82.2	15.5398	47	45	13.6	97	14.4542	50
Child 20	male											7.432	64.1	18.088	44	45	8.29	67.7	18.0874	45.5	44.5	11.3	82	16.8055	48	48	13.8	92.8	16.0245	51
Child 21	male	2.702	47.5	11.9756	32	31						8.674	67.6	18.9813	43.5	46.5	9.516	72.8	17.9553	47	48	11.7	82.4	17.2318	48	51	15	96.2	16.2084	51
Child 22	female																6.798	68.6	14.4455	43.5	40	9.6	80.1	14.9626	46	45	11.7	92.3	13.7335	49
Child 23	female											6.753	66.3	15.3628	41	42	7.665	67.2	16.9736	41.2	43	9.8	76.3	16.8336	45	46	12.8	90.5	15.6283	48
Child 24	male											7.344	64.2	17.8182	42	42	8.065	68.6	17.1378	43.6	43.5						11.9	88.8	15.0911	49
Child 25	male	2.868	48.5	12.1926	31.5	31	4.066	57	12.5146	38	36	7.501	64.1	18.2559	42.6	44	9.014	72.5	17.1491	44	46	10.4	81.2	15.7733	48	47.5	14	N/A	N/A	50.5
Child 26	male	2.816	47	12.7478	33.5	32	3.706	51.5	13.973	36	35						7.661	67.4	16.8642	45	46	10	78	16.4366	47	48	13.9	93.4	15.9339	49.5
Child 27	male	3.658	51	14.0638	34	33	4.854	55	16.0463	38	37						9.116	69.5	18.8727	46	46	10.3	84.3	14.4938	47	48	17.6	98.1	18.2884	52
Child 28	male	2.565	45	12.6667	32.5	29	3.218	51	12.3722	35	33	5.726	59.5	16.174	40.6	40.5											11.8	86	15.9546	50
Child 29	female	3.334	50	13.336	32.5	33	4.498	53	16.0128	36	36.5	7.46	63.3	18.6179	41.5	45.5	8.135	66.7	18.2855	42	45	10.3	78.5	16.7147	44.5	45	14	90.5	17.0935	47.5
Child 30	male																8.693	73.8	15.9609	44	46.5	10.5	81.4	15.8468	46.5	47.5	12.2	95.3	13.433	48
Child 31	male	3.358	51	12.9104	34	32	5.04	55	16.6612	38	37	6.666	67.1	14.8054	41.5	42	8.09	73.7	14.8941	44	45	11	83	15.9675	46.5	49	14.2	94.3	15.9685	50
Child 32	male	3.284	51.5	12.3819	34	33	4.47	56	14.2538	37.5	37	7.115	66.7	15.9928	41.5	44	7.941	72.1	15.2758	44	46	10.1	82.3	14.9115	45	46	13.4	95.7	14.6312	49.5
Child 33	male											5.158	58	15.3329	40	40	6.415	62.2	16.5812	42	42	8.4	74.4	15.1752	45	45	10.7	87.1	14.1042	48.5

## Sheet: Fig.1a
Observed features in each sample
	Mothers at 4-5 m	Children at 3-5d	Children at 1 m	Children at 4-5 m	Children at 8-9 m	Children at 1.5 y	Children at 3 y
	62.9	49.3	9.3	21.8	33	40.5	45.8
	66.8	59	19.8	17	39.5	79	68.4
	67.3	7.3	17.2	39.1	28.2	76.5	66.2
	61.3	21.2	33.1	21.9	25.8	78.7	49.5
	53.2	53.1	31.8	25.6	38.8	78.7	84.4
	95.5	17.7	22	27.9	37.2	55.8	83.5
	69.4	9.9	17	30.8	28.1	70.1	59.6
	61.4	59.6	17.6	32.8	39.9	43.5	38.3
	47.3	29.5	32.8	21.9	37.1	45.2	94.9
	100.7	20.6	21	13.9	28.9	55.4	52
	50.6	10.2	36.4	22.9	31.7	40.6	53.7
	84.1	6.8	16.4	24	23.8	76.8	50.6
	62.3	5	27.3	17.6	27.8	28.7	75.5
	77.4	8.3	28.8	33.4	36.8	39.5	100.5
	39.6	10.5	15.8	30.7	35.7	50.4	41.2
	84	5.7	13.3	30.1	27.8	51.3	52.1
	59.8	23	19.6	28.9	46.2	60.8	82.8
	111.4	5.9		17.7	42.2	53.8	74.7
	70.7	11.4		22.7	34.5	42.5	74
	49.8	15.9		20.3	25	46.2	62.7
	69.4	13.1		15.7	33.1	70	63.5
	62.6	8.3			35.5	74.2	76.7
	63				43	64.3	56.3
	71.7				35.7	66.2	55.6
	66.1				28.7	22	42.7
	64.9				41.5	55.2	46.8
	94.8				49	51.3	62.5
	90.5					71	36.9
							60
							49.6
							53.1
							41.3
							64.1

## Sheet: Fig.1b
	Actinobacteriota	Bacteroidota	Firmicutes_A	Firmicutes_C	Firmicutes_D	Proteobacteria	Unassigned Bacteria	Other phyla
Mothers at 4-5 m	0.1392	0.3676	0.3919	0.0247	0.0518	0.015	0.0054	0.0045
Children at 3-5d	0.1168	0.2309	0.0696	0.002	0.2823	0.0643	0.2288	0.0051
Children at 1 m	0.2785	0.0491	0.1516	0.0395	0.2114	0.2035	0.0657	0.0006
Children at 4-5 m	0.4704	0.1079	0.1388	0.0679	0.1135	0.0309	0.0637	0.007
Children at 8-9 m	0.3644	0.1452	0.2236	0.06	0.1417	0.0266	0.0376	0.001
Children at 1.5 y	0.1922	0.2338	0.4219	0.0187	0.1009	0.0196	0.0093	0.0036
Children at 3 y	0.1141	0.2828	0.4845	0.0159	0.0768	0.0121	0.0042	0.0096

## Sheet: Fig.2a
Relative abundance of Bifidobacterium
Participants ID	Mothers at 4-5 m	Children at 3-5d	Children at 1 m	Children at 4-5 m	Children at 8-9 m	Children at 1.5 y	Children at 3 y
Children 1	0.0204401	0	0		0.000811877	0.0413765	0.0233028
Children 2	0.173617		0.35623			0.459631	0.0291452
Children 3						0.0453906	0.0463036
Children 4	0.0450644	0	0.582176	0.428785	0.537201	0.0460709	0.0502851
Children 5		0.000771118	0.504857	0.513491	0	0.162905	0.0561118
Children 6	0.336844	0.000933707	0.697683	0.667237	0.335347	0.0526462	0.0593156
Children 7	0.0605936	0	0.35059	0.487572			0.0612843
Children 8	0.0955414	0	0.374217	0.233267	0.304998	0.181707	0.069131
Children 9	0.233027	0.0160813	0	0	0.019775	0.00660928	0.0712082
Children 10	0.178075			0.714596			0.074973
Children 11	0.117147	0.42261			0.363693	0.153797	0.0778098
Children 12	0.139292	0			0.423391	0.197509	0.0789161
Children 13	0.184807	0.274265			0.34858		0.0863951
Children 14	0.103413	0.00315126		0.589933	0.228332	0.0218107	0.0900306
Children 15	0.382125					0.348612	0.0930736
Children 16	0.0808877	0.0245714	0.000696986	0.374961	0.337044	0.0172945	0.095144
Children 17	0.221937	0.00183011		0.342702	0.249268	0.0356415	0.0960707
Children 18	0.126651	0.0103501	0.426248	0.616962	0.362347	0.266934	0.101196
Children 19	0.0121724				0.00832275	0.113657	0.107873
Children 20	0.140409			0.700275	0.385996	0.060087	0.10871
Children 21	0.0413266	0		0.466251	0.744258	0.235966	0.115986
Children 22					0.296905	0.165549	0.121856
Children 23	0.241046			0.00107071	0.23175	0.255572	0.125366
Children 24	0.0635304			0.498782	0.72364		0.128061
Children 25	0.0487747	0	0	0.308254	0.376567	0.0482163	0.132617
Children 26	0.137074	0	0.0008577		0.503835	0.199525	0.143487
Children 27		0	0.000738977		0.366624	0.304535	0.152121
Children 28	0.075444	0.543389	0.461083	0.382574			0.152394
Children 29	0.0263302	0	0	0.388506	0.395945	0.592756	0.168476
Children 30					0.174236	0.208911	0.182117
Children 31	0.0364833	0.265081	0	0.363822	0.479881	0.354531	0.207538
Children 32	0.151558	0.663474	0.535492	0.685357	0.556527	0.123195	0.24618
Children 33	0.225367			0.726511	0.687454	0.502034	0.267872

## Sheet: Fig.2b, Supplementary Fig.1
Relative abundance of Bifidobacterium
Participants ID	Children at 3-5d	Children at 1 m	Children at 4-5 m	Children at 8-9 m	Children at 1.5 y	Children at 3 y
Children 1	0	0		0.000811877	0.0413765	0.0233028
Children 2		0.35623			0.459631	0.0291452
Children 3					0.0453906	0.0463036
Children 4	0	0.582176	0.428785	0.537201	0.0460709	0.0502851
Children 5	0.000771118	0.504857	0.513491	0	0.162905	0.0561118
Children 6	0.000933707	0.697683	0.667237	0.335347	0.0526462	0.0593156
Children 7	0	0.35059	0.487572			0.0612843
Children 8	0	0.374217	0.233267	0.304998	0.181707	0.069131
Children 9	0.0160813	0	0	0.019775	0.00660928	0.0712082
Children 10			0.714596			0.074973
Children 11	0.42261			0.363693	0.153797	0.0778098
Children 12	0			0.423391	0.197509	0.0789161
Children 13	0.274265			0.34858		0.0863951
Children 14	0.00315126		0.589933	0.228332	0.0218107	0.0900306
Children 15					0.348612	0.0930736
Children 16	0.0245714	0.000696986	0.374961	0.337044	0.0172945	0.095144
Children 17	0.00183011		0.342702	0.249268	0.0356415	0.0960707
Children 18	0.0103501	0.426248	0.616962	0.362347	0.266934	0.101196
Children 19				0.00832275	0.113657	0.107873
Children 20			0.700275	0.385996	0.060087	0.10871
Children 21	0		0.466251	0.744258	0.235966	0.115986
Children 22				0.296905	0.165549	0.121856
Children 23			0.00107071	0.23175	0.255572	0.125366
Children 24			0.498782	0.72364		0.128061
Children 25	0	0	0.308254	0.376567	0.0482163	0.132617
Children 26	0	0.0008577		0.503835	0.199525	0.143487
Children 27	0	0.000738977		0.366624	0.304535	0.152121
Children 28	0.543389	0.461083	0.382574			0.152394
Children 29	0	0	0.388506	0.395945	0.592756	0.168476
Children 30				0.174236	0.208911	0.182117
Children 31	0.265081	0	0.363822	0.479881	0.354531	0.207538
Children 32	0.663474	0.535492	0.685357	0.556527	0.123195	0.24618
Children 33			0.726511	0.687454	0.502034	0.267872

## Sheet: Fig.3a
	Bifidobacterium breve	Bifidobacterium longum	Bifidobacterium catenulatum	Bifidobacterium adolescentis	Bifidobacterium bifidum	Other Bifidobacterium
Children at 3-5d	0.0557	0.0201	0.009	0.0055	0	0
Children at 1 m	0.0754	0.0588	0.0103	0.0001	0.0032	0
Children at 4-5 m	0.2441	0.1669	0.0127	0.0056	0.0063	0.0014
Children at 8-9 m	0.1513	0.1262	0.0376	0.0125	0.0106	0.0121
Children at 1.5 y	0.024	0.0677	0.0451	0.031	0.0031	0.0045
Children at 3 y	0.0054	0.0453	0.0456	0.0096	0.0007	0.0013

## Sheet: Fig.3b, Supplementary Fig.3
Participants ID	Total Bifidobacterium at 3 y	Total Bifidobacterium at 8-9 m	Total Bifidobacterium at 1.5 y	B.breve at 8-9 m	B.breve at 1.5 y	B.longum at 8-9 m	B.longum at 1.5 y	B.catenulatum at 8-9 m	B.catenulatum at 1.5 y	B.adolescentis at 8-9 m	B.adolescentis at 1.5 y	B.bifidum at 8-9 m	B.bifidum at 1.5 y
Child 1	0.023325	0.000811924	0.0413144	0.000521951	0	0.000289973	0.0334061	0	0	0	0	0	0
Child 2	0.0286263		0.468812		0.114761		0.338661		0		0		0.0153903
Child 3	0.0463671		0.0401858		0.00313005		0.0370557		0		0		0
Child 4	0.0504932	0.466581	0.0398551	0.156605	0.00623525	0.216976	0.0336198	0.092775	0	0	0	0	0
Child 5	0.0567335	0	0.170337	0	0.00179354	0	0.0356716	0	0.114388	0	0.00976485	0	0.00871861
Child 6	0.0586049	0.31649	0.00930039	0	0	0.31649	0.00930039	0	0	0	0	0	0
Child 7	0.0610594
Child 8	0.0691536	0.23919	0.175967	0	0	0.0697319	0.118615	0.167993	0.0573523	0	0	0	0
Child 9	0.0717004	0.0197797	0.00661132	0	0	0.0197797	0.00192189	0	0	0	0	0	0
Child 10	0.0748201
Child 11	0.0758223	0.363589	0.152439	0.207915	0.00804557	0.0548576	0.0150943	0.100817	0.129299	0	0	0	0
Child 12	0.0789161	0.421936	0.205652	0.421019	0.0335497	0.00091638	0.114647	0	0.0485608	0	0	0	0.00889406
Child 13	0.0856438	0.347806		0.325086		0.0227202		0		0		0
Child 14	0.089207	0.22837	0.0218233	0.210429	0.00123528	0	0.00930577	0	0.0112822	0	0	0	0
Child 15	0.0852664		0.346459		0.280888		0.065571		0		0		0
Child 16	0.0941077	0.337044	0.0173051	0.337044	0.00246416	0	0.0148409	0	0	0	0	0	0
Child 17	0.104661	0.249287	0.0342978	0.0938298	0.00188865	0.154782	0.0175266	0	0.0148825	0	0	0	0
Child 18	0.101291	0.306932	0.266537	0.274334	0.0510415	0.0325977	0.0931138	0	0.122382	0	0	0	0
Child 19	0.112502	0.166776	0.125127	0	0.00573384	0.00832236	0.0371775	0	0	0	0.0705632	0.158454	0.0116526
Child 20	0.108763	0.418841	0.0600707	0.227096	0	0.0438028	0	0.115121	0.0600707	0	0	0.0328213	0
Child 21	0.122191	0.755929	0.169608	0.00978411	0.148517	0.727427	0.0210912	0	0	0	0	0.0187174	0
Child 22	0.121179	0.347607	0.165639	0.06485	0.00745207	0.031428	0.0350925	0.199297	0.123095	0	0	0.0520319	0
Child 23	0.125383	0.23175	0.254364	0	0	0	0.248056	0	0	0	0	0	0
Child 24	0.127382	0.72364		0.241519		0.454386		0		0		0
Child 25	0.13282	0.37658	0.0480632	0.0605181	0.0357559	0.314093	0	0	0	0	0	0	0
Child 26	0.143486	0.503695	0.19853	0.353867	0.00137815	0.0346364	0.035449	0.115192	0.161703	0	0	0	0
Child 27	0.153762	0.366489	0.326134	0.132599	0.00520241	0.18933	0.0645711	0	0	0	0.139635	0	0.0238262
Child 28	0.152638
Child 29	0.168559	0.395992	0.59561	0.310958	0.0258726	0.0368343	0.0139978	0.0482	0.194279	0	0.360202	0	0.00125945
Child 30	0.18006	0.174236	0.221218	0.174236	0.0187622	0	0.0457232	0	0.142508	0	0	0	0.0128132
Child 31	0.20764	0.449914	0.348957	0.0626075	0.0183274	0.0498949	0.037392	0	0.0372867	0.337412	0.255951	0	0
Child 32	0.245618	0.579928	0.123228	0.335761	0.00989746	0.0436983	0.11333	0.175287	0	0	0	0.0251821	0
Child 33	0.203979	0.667162	0.44863	0.0836239	0.145623	0.583538	0.303006	0	0	0	0	0	0

## Sheet: Fig.4a
Participants ID	Bifidobacterium at 3 y	Weight at 3 y	Height at 3 y	BMI at 3y	HC at 3 y
Child 1	0.0233028	15.2	94.8	16.9132	50
Child 2	0.0291452	11.8	87.8	15.3071	49.5
Child 3	0.0463036	14.5	94.9	16.1004	49.5
Child 4	0.0502851	13.9	90.2	17.0845	49
Child 5	0.0561118	12.3	93.4	14.0997	48.5
Child 6	0.0593156	18.8	100.3	18.6877	51.5
Child 7	0.0612843	14.7	92.8	17.0695	51
Child 8	0.069131	12.1	87.8	15.6963	46.5
Child 9	0.0712082	19.7	103.3	18.4614	51.5
Child 10	0.074973	12.5	91.2	15.0287	49
Child 11	0.0778098	13	91	15.6986	50.5
Child 12	0.0789161	13.6	90.6	16.5685	48.5
Child 13	0.0863951	12.8	87.1	16.8723	47
Child 14	0.0900306	12.6	92.4	14.758	49
Child 15	0.0930736	13.7	95.7	14.9588	48.5
Child 16	0.095144	15.6	97.7	16.3431	50.5
Child 17	0.0960707	15.5	95.2	17.1024	50.5
Child 18	0.101196	14.1	94.4	15.8225	50
Child 19	0.107873	13.6	97	14.4542	50
Child 20	0.10871	13.8	92.8	16.0245	51
Child 21	0.115986	15	96.2	16.2084	51
Child 22	0.121856	11.7	92.3	13.7335	49
Child 23	0.125366	12.8	90.5	15.6283	48
Child 24	0.128061	11.9	88.8	15.0911	49
Child 25	0.132617	14	N/A	N/A	50.5
Child 26	0.143487	13.9	93.4	15.9339	49.5
Child 27	0.152121	17.6	98.1	18.2884	52
Child 28	0.152394	11.8	86	15.9546	50
Child 29	0.168476	14	90.5	17.0935	47.5
Child 30	0.182117	12.2	95.3	13.433	48
Child 31	0.207538	14.2	94.3	15.9685	50
Child 32	0.24618	13.4	95.7	14.6312	49.5
Child 33	0.267872	10.7	87.1	14.1042	48.5

## Sheet: Fig.4b
Participants ID	Sex	BMI	BMI-percentile	Group	Bifidobacterium at 3 y
Child 30	male	13.433	2.37279	LowBMI	0.182117
Child 22	female	13.7335	8.10097	LowBMI	0.121856
Child 33	male	14.1042	10.2043	LowBMI	0.267872
Child 5	female	14.0997	14.573	LowBMI	0.0561118
Child 32	male	14.6312	22.5883	LowBMI	0.24618
Child 19	female	14.4542	23.0979	LowBMI	0.107873
Child 14	male	14.758	26.3349	LowBMI	0.0900306
Child 10	male	15.0287	35.0441	MidBMI	0.074973
Child 24	male	15.0911	37.1508	MidBMI	0.128061
Child 15	female	14.9588	38.1385	MidBMI	0.0930736
Child 2	male	15.3071	44.5733	MidBMI	0.0291452
Child 11	male	15.6986	57.8575	MidBMI	0.0778098
Child 23	female	15.6283	59.4628	MidBMI	0.125366
Child 8	female	15.6963	61.499	MidBMI	0.069131
Child 18	male	15.8225	61.8311	MidBMI	0.101196
Child 26	male	15.9339	65.2541	MidBMI	0.143487
Child 28	male	15.9546	65.8734	MidBMI	0.152394
Child 31	male	15.9685	66.2877	MidBMI	0.207538
Child 20	male	16.0245	67.9206	HighBMI	0.10871
Child 3	male	16.1004	70.0667	HighBMI	0.0463036
Child 21	male	16.2084	72.9745	HighBMI	0.115986
Child 16	female	16.3431	78.1861	HighBMI	0.095144
Child 12	female	16.5685	82.6595	HighBMI	0.0789161
Child 1	male	16.9132	87.4221	HighBMI	0.0233028
Child 13	female	16.8723	87.5789	HighBMI	0.0863951
Child 7	male	17.0695	89.6102	HighBMI	0.0612843
Child 4	male	17.0845	89.8024	HighBMI	0.0502851
Child 17	male	17.1024	90.0293	HighBMI	0.0960707
Child 29	female	17.0935	90.4192	HighBMI	0.168476
Child 27	male	18.2884	98.1282	HighBMI	0.152121
Child 9	male	18.4614	98.5723	HighBMI	0.0712082
Child 6	male	18.6877	99.0066	HighBMI	0.0593156
Child 25	male	N/A	N/A	N/A	0.132617

## Sheet: Fig.4c
Participants ID	Group	Bifidobacterium at 3 y
Child 1	LowBifido	0.0233028
Child 2	LowBifido	0.0291452
Child 3	LowBifido	0.0463036
Child 4	LowBifido	0.0502851
Child 5	LowBifido	0.0561118
Child 6	LowBifido	0.0593156
Child 7	LowBifido	0.0612843
Child 8	LowBifido	0.069131
Child 9	LowBifido	0.0712082
Child 10	LowBifido	0.074973
Child 11	LowBifido	0.0778098
Child 12	LowBifido	0.0789161
Child 13	LowBifido	0.0863951
Child 14	LowBifido	0.0900306
Child 15	LowBifido	0.0930736
Child 16	LowBifido	0.095144
Child 17	HighBifido	0.0960707
Child 18	HighBifido	0.101196
Child 19	HighBifido	0.107873
Child 20	HighBifido	0.10871
Child 21	HighBifido	0.115986
Child 22	HighBifido	0.121856
Child 23	HighBifido	0.125366
Child 24	HighBifido	0.128061
Child 25	HighBifido	0.132617
Child 26	HighBifido	0.143487
Child 27	HighBifido	0.152121
Child 28	HighBifido	0.152394
Child 29	HighBifido	0.168476
Child 30	HighBifido	0.182117
Child 31	HighBifido	0.207538
Child 32	HighBifido	0.24618
Child 33	HighBifido	0.267872

[truncated: 10 more sheets: Fig.4d, Fig.5a, Supplementary Table4, Fig.5b, Supplementary Fig.2,6 , Fig.6, Supplementary Fig.4, Supplementary Fig.5a,c, Supplementary Fig.5b, Supplementary Fig.7, Supplementary Table.1, Supplementary Table 3]
